# Supplementary material for: Effect of Myostatin Gene Mutation on Slaughtering Performance and Meat Quality in Marchigiana Bulls
Source: Animals (Basel). 2022 Feb 19;12(4):518. doi: 10.3390/ani12040518 (PMC8868461; doi:10.3390/ani12040518)
Supplement: Supplementary file 1 [file animals-12-00518-s001.zip]

Archive with 1 entries (1 files):
- animals-1588427-supplementary.pdf
